# Supplementary material for: Radiomics for Dynamic Lung Cancer Risk Prediction in USPSTF-Ineligible Patients
Source: Cancers (Basel). 2025 Oct 23;17(21):3406. doi: 10.3390/cancers17213406 (PMC12611041; doi:10.3390/cancers17213406)
Supplement: Supplementary file 1 [file cancers-17-03406-s001.zip]

Archive with 1 entries (1 files):
- cancers-3900051-supplementary.pdf
